# Supplementary material for: Trait-Based Vaccination of Individual Meerkats (Suricata suricatta) against Tuberculosis Provides Evidence to Support Targeted Disease Control
Source: Animals (Basel). 2022 Jan 13;12(2):192. doi: 10.3390/ani12020192 (PMC8772857; doi:10.3390/ani12020192)
Supplement: Supplementary file 1 [file animals-12-00192-s001.zip]

Archive with 1 entries (1 files):
- animals-1537617-supplementary.pdf
